# Supplementary material for: Comparative Analysis of Bacterial Diversity and Functional Potential in Two Athalassohaline Lagoons in the Monegros Desert (NE Spain)
Source: Microorganisms. 2025 Sep 23;13(10):2224. doi: 10.3390/microorganisms13102224 (PMC12566095; doi:10.3390/microorganisms13102224)
Supplement: Supplementary file 1 [file microorganisms-13-02224-s001.zip]

Archive with 1 entries (1 files):
- microorganisms-3878618-supplementary.pdf
